# Supplementary material for: Laparoscopic hepatectomy for hepatocellular carcinoma in patients with clinically significant portal hypertension: a systematic review and meta-analysis
Source: World J Surg Oncol. 2024 Jan 3;22:3. doi: 10.1186/s12957-023-03264-7 (PMC10763288; doi:10.1186/s12957-023-03264-7)
Supplement: Supplementary file 1 — Additional file 1. Flow chart. PRISMA 2020 Checklist. AMSTAR 2. Search strategy. [file 12957_2023_3264_MOESM1_ESM.zip]

Archive with 4 entries (4 files):
- AMSTAR.docx
- Flow Chat.docx
- PRISMA Checklist.docx
- Search strategy.docx
